# Supplementary material for: Senktide blocks aberrant RTN3 interactome to retard memory decline and tau pathology in social isolated Alzheimer’s disease mice
Source: Protein Cell. 2023 Nov 27;15(4):261–84. doi: 10.1093/procel/pwad056 (PMC10984625; doi:10.1093/procel/pwad056)
Supplement: pwad056_suppl_Supplementary_Tables_S3 [file pwad056_suppl_supplementary_tables_s3.xlsx]

## Sheet: kegg-tarbase
Supplementary Table 3 KEGG analysis for miR-dDiAs and preclinically downregulated miRNAs， related to Figure 3.
KEGG pathway	p-value	#genes	#miRNAs
Prion diseases	7.19e-12	12	6
Thyroid hormone signaling pathway	2.11e-08	55	7
Fatty acid biosynthesis	8.98e-08	4	2
Proteoglycans in cancer	4.58e-07	84	6
Bacterial invasion of epithelial cells	1.06e-05	36	6
Hippo signaling pathway	1.06e-05	57	7
Adherens junction	1.12e-05	33	6
Renal cell carcinoma	0.000154964	32	6
Phosphatidylinositol signaling system	0.000272601	30	6
Regulation of actin cytoskeleton	0.000319674	80	6
Fatty acid metabolism	0.000551141	16	5
FoxO signaling pathway	0.000551141	55	7
Citrate cycle (TCA cycle)	0.0010303	18	6
Axon guidance	0.0010303	48	6
Protein processing in endoplasmic reticulum	0.00113385	65	7
Viral carcinogenesis	0.00113385	75	7
Pathways in cancer	0.00148563	129	7
Endocytosis	0.00174222	77	7
Colorectal cancer	0.00176178	25	6
Neurotrophin signaling pathway	0.00259607	47	7
Long-term depression	0.00301923	24	5
TGF-beta signaling pathway	0.00354019	32	7
Hepatitis B	0.00354019	46	7
Chronic myeloid leukemia	0.003543	31	7
N-Glycan biosynthesis	0.0039283	19	5
Thyroid hormone synthesis	0.00430366	26	6
Cell cycle	0.00430366	47	7
Lysine degradation	0.0046508	19	6
Inositol phosphate metabolism	0.00496112	23	6
Fc gamma R-mediated phagocytosis	0.00496112	36	6
Glioma	0.006675	25	7
Notch signaling pathway	0.00692802	23	7
Long-term potentiation	0.00786815	29	6
Insulin signaling pathway	0.00919572	53	7
Cell adhesion molecules (CAMs)	0.01108	45	6
Wnt signaling pathway	0.0138356	49	6
HTLV-I infection	0.0144164	88	7
Pancreatic cancer	0.0180633	26	7
Ubiquitin mediated proteolysis	0.0203321	55	7
ErbB signaling pathway	0.0268274	35	6
Prostate cancer	0.0297745	35	7
Steroid biosynthesis	0.0324649	8	5
Leukocyte transendothelial migration	0.034377	43	6
Focal adhesion	0.0396233	69	6
Cocaine addiction	0.0441081	17	6
mTOR signaling pathway	0.0472473	24	6
Acute myeloid leukemia	0.0472473	22	6
