# Supplementary material for: Senktide blocks aberrant RTN3 interactome to retard memory decline and tau pathology in social isolated Alzheimer’s disease mice
Source: Protein Cell. 2023 Nov 27;15(4):261–84. doi: 10.1093/procel/pwad056 (PMC10984625; doi:10.1093/procel/pwad056)
Supplement: pwad056_suppl_Supplementary_Tables_S4 [file pwad056_suppl_supplementary_tables_s4.xlsx]

## Sheet: Sheet1
miRNAs target filtered by the number of supported AGO CLIP-seq experiments ≥ 4, then overlapped with miR-218 and miR-124 targets, related to Figure 4
miR-342-3p	miR-15a-5p	miR-29a-3p	miR-24-3p	miR-16-5p	miR-185-5p	miR-210-3p	miR-539-5p	miR-218&124	No. of upstream miRNAs
Nabp1	Mybl1	Ptp4a1	Fam126b	Mybl1	Actr1b	Gls	Ptp4a1	Psap	4
Stk17b	Tram1	Fam168b	Fzd5	Tram1	Gm38394	Lamc1	Rnf149	Osbpl8	1
Hspd1	Gls	Uggt1	Aamp	Gls	Zc3h11a	Ncln	Slc39a10	Cs	0
Fam126b	Atg9a	Hdac4	Usp37	Atg9a	Btg2	Mdm2	Ino80d	Igfbp3	0
Aamp	Chpf	Ppip5k2	Srgap2	Chpf	Swt1	Txnrd1	Ier5	Sqstm1	0
Epha4	Kdsr	Srgap2	Rnf2	Kdsr	Lamc1	Hus1	Rab23	Nfe2l1	3
Kdsr	Dsel	Btg2	Uhmk1	Dsel	Suco	Enc1	Cflar	Cfl2	0
Epb41l5	Ptpn4	Nav1	Pea15a	Ptpn4	Atp1b1	Nr1d2	Abi2	Larp4b	3
Pea15a	Rassf5	Lamc1	Cep170	Rassf5	Uhmk1	Dennd6a	Dgkd	Hsp90ab1	0
Degs1	Btg2	Blzf1	Ubxn4	Btg2	Stradb	2023-03-06	Zcchc2	Kdm2a	4
Flvcr1	Lamc1	Akt3	Slc41a1	Lamc1	Gpatch2	Kmt2d	Ppp1r15b	Rtn3	4
Map4k4	Xpr1	Wdr26	Foxo3	Xpr1	Fyn	Trib1	Edem3	Scd2	2
Atg16l1	Suco	Kctd3	Arid5b	Suco	Psap	Triobp	Zbtb18	Lgr4	0
2023-09-02	Uhmk1	Map4k4	Agpat3	Uhmk1	Zwint	Acvr1b	Utrn	Ssr3	1
Ccnt2	Ncstn	Col3a1	Ncln	Ncstn	Dot1l	Rubcn	Cdk1	Klf2	1
Nucks1	Pea15a	Cflar	Os9	Pea15a	Atp5b	Pim1	Rap1b	Gnai2	0
Elk4	Akt3	Creb1	Mbd6	Akt3	Ankrd52	Zfp217	Lemd3
Kifap3	Mob4	Dgkd	Sesn1	Mob4	Znrf3	Rab22a	Akap12
Zbtb18	Cflar	2023-09-02	Dnajb12	Cflar	Sptbn1	Txnip	Lats1
Rnf146	Stradb	Ppp1r15b	Psap	Stradb	Canx	Sdcbp	Rev3l
Ddit4	Fam117b	Kdm5b	Ccdc6	Fam117b	Sparc	Tmem129	Cdk19
Mdm2	Nrp2	Zbtb41	Midn	Nrp2	Rffl	Ndufa4	Lims1
Mbd6	Creb1	Edem3	Osbpl8	Creb1	Cltc	Lrrc32	Arid3a
Lats1	Retreg2	Tor1aip2	Nemp1	Retreg2	Dynll2	Tead1	Dot1l
Rev3l	Agfg1	Foxo3	Mdh1	Agfg1	Scpep1	Slc7a5	Mat2b
Psap	2023-09-02	Mier2	Stc2	2023-09-02	Xylt2	Rdx	Cnot6
Jmjd1c	D2hgdh	Sbno2	Mat2b	D2hgdh	Npepps	Myo5a	Dhx33
Ankrd52	Ccnt2	Apaf1	Cnot6	Ccnt2	Ezh1	Mid1ip1	Taok1
Limk2	Nucks1	Cdk2	Flcn	Nucks1	Vat1		Appbp2
Etaa1	Nuak2	Lats1	Mpdu1	Nuak2	Plekhm1		Stat3
Cnot6	Tor1aip2	Gja1	Taok1	Tor1aip2	Gosr2		Cpeb4
Sparc	Pcmt1	Lims1	Tnfaip1	Pcmt1	Gga3		Ppp2ca
Cpd	Tnfaip3	Psap	Kat7	Tnfaip3	Grb2		Aff4
Nfe2l1	Myb	Dna2	Kpnb1	Myb	Socs3		Gid4
Stat3	Gopc	Efna2	Rab5c	Gopc	P4hb		Crk
Vat1	Ado	Dot1l	Retreg3	Ado	Arhgdia		Nf1
Atxn7l3	Pfkl	Zbtb7a	Slc25a39	Pfkl	Gabarap		Srsf1
Plekhm1	Pdxk	Hcfc2	Plekhm1	Pdxk	Ankfy1		Mbtd1
P4hb	Ap3d1	E2f7	P4hb	Ap3d1	Mnt		Tob1
Morc2a	Prdm4	Cep68	Csnk1d	Prdm4	Poldip2		Fam117a
Flot2	Plxnc1	Sptbn1	Ppp3r1	Plxnc1	Suz12		Mllt6
Zfp652	Atxn7l3b	Canx	Aff4	Atxn7l3b	Map3k3		Dcaf7
Mllt6	Dyrk2	Sparc	Larp1	Dyrk2	Prkar1a		Adam17
Tnrc6c	Akap12	Natd1	Specc1	Akap12	Adam17		Hbp1
Narf	Lats1	Kdm6b	Angel1	Lats1	Ppp4r3a		Sec23a
Adam17	Plagl1	Ypel2	Gm20604	Plagl1	Zfp410		Dock4
Ppp4r3a	Slc18b1	Retreg3	Cdca4	Slc18b1	Sptlc1		Papola
Atg2b	Fyn	Atxn7l3	Atad2b	Fyn	Rnf44		Zkscan3
Wars	Gcc2	Plekhm1	Snx13	Cd164	Hmgcr		Atxn1
Fut8	Lims1	Smurf2	Eif2b2	Gcc2	Tnpo1		Hmgcr
Wdr37	Efna2	Mafg	Txndc5	Lims1	Extl3		Tnpo1
Ssr1	Eef2	Csnk1d	Rasa1	Efna2	Vcl		Klf6
Sptlc1	Nt5dc3	Morc2a	Klf6	Eef2	Samd8		BC005537
Zfp367	Gnptab	Ccdc88a	Tmed9	Nt5dc3	Glud1		Nsd1
Scamp1	Cdk17	Asb3	Lhfpl2	Gnptab	Lgals3		B230219D22Rik
Tnpo1	Mettl1	Adam19	Ero1l	Cdk17	Sucla2		Kpna3
Nsd1	Zbtb39	9530068E07Rik	Tmem55b	Mettl1	Tm9sf2		Spata13
Tgfbi	Baz2a	Mfap3	Fndc3a	Zbtb39	Ago2		Tm9sf2
Plk2	Smarcc2	Ube2g1	Nek4	Baz2a	Pla2g6		Tmem184b
Fndc3a	Mtmr3	Ywhae	Wapl	Ankrd52	Ddx17		Tob2
Irf9	Nf2	Blmh	Ccdc25	Smarcc2	Arf3		Slc38a2
2023-03-06	Nudcd3	Nufip2	Sub1	Mtmr3	Zfp707		Ccnt1
Gxylt1	Hus1	Ppm1d	Derl1	Nf2	Srebf2		Cbx5
Slc38a2	Slc1a4	Trim25	Tmem65	Nudcd3	Eif4b		Prkaa1
Arf3	Stc2	Cox11	Plec	Hus1	Tfap4		Rictor
Kmt2d	Ccng1	Mbtd1	Cers5	Slc1a4	Socs1		Nup155
Laptm4b	Cnot6	Msl1	Laptm4b	Stc2	Bach1		Fam91a1
Ep300	Snap47	Itgb3	Trabd	Ccng1	Dyrk1a		Atp13a3
Srebf2	Derl2	Amz2	Tmbim6	Cnot6	Ets2		Fbxo45
Gspt1	Emc6	Ttyh2	Letmd1	Snap47	Igf2r		Atp6v1a
Dgcr2	Pafah1b1	Narf	Acvr1b	Derl2	Rab11b		Eif4a2
Naa50	Tnfaip1	Adam17	Sp1	Emc6	Brd2		Lrrc58
Cxadr	Wsb1	Klhl28	Snn	Pafah1b1	Nfya		Gsk3b
Ifngr2	Dynll2	Zfp36l1	Mkl2	Tnfaip1	Prkd3		Cggbp1
Slc5a3	Ube2z	Dicer1	Snap29	Wsb1	Atl2		Cxadr
Ccnf	Nfe2l1	Cdca4	Lrrc58	Dynll2	Mapk14		Pdpk1
D17Wsu92e	Kpnb1	Dnmt3a	Cxadr	Ube2z	Cdkn1a		Srpk1
Mtch1	Med1	Atad2b	Zfp871	Nfe2l1	Pim1		Zfp871
Tgif1	Vat1	Psma3	Tubb5	Kpnb1	Atf6b		Cd2ap
Map4k3	Dusp3	Susd6	Klhdc3	Med1	Rhoq		Pja2
Zfp36l2	Tmem101	Traf3	Mllt1	Vat1	B4galt6		Calm2
Tbp	Atxn7l3	Mark3	Rab31	Dusp3	Cep120		Chd1
Kif5b	Gpatch8	Pacs2	Cep120	Atxn7l3	Dcp2		Crebrf
Epc1	Cdc27	Zkscan3	Ndst1	Gpatch8	Kdm2a		Mapk14
Socs6	Smarcd2	Zfp322a	Matr3	Cdc27	Rtn3		Epc1
Jcad	Smurf2	Tubb2a	Smad7	Smarcd2	Slc3a2		Dcp2
Zeb1	Bptf	Atxn1	Kdm2a	Smurf2	Psat1		Lmnb1
Kdm2a	Grb2	Mfsd14b	Frmd8	Bptf	Sgms1		Sgms1
Rtn3	Acox1	Jmy	Ranbp6	Grb2	Atl3		Cacul1
Ostf1	Rhbdf2	Hmgcr	Lipa	Acox1	Celf2		Clcf1
Ranbp6	Cbx4	Pik3r1	Men1	Rhbdf2	Mdk		Patl1
Scd2	P4hb	Larp4b	Nxf1	Cbx4	Ubr1		Vldlr
Wipf1	Arhgdia	Jarid2	Fads1	P4hb	Znfx1		Cd274
Tmx4	Morc2a	Nsd1	Patl1	Arhgdia	Tmem189		Ric1
Serinc3	Ap1b1	Tmed9	Osbp	Morc2a	Adnp		Pi4k2a
Stk4	Rtn4	Arrdc3	Vldlr	Ap1b1	Gm20716		Slk
Rab22a	Asb3	Tmem167	Scd2	Peli1	Cntrl		Taf3
Stx16	Clint1	Serinc5	Fam78a	Rtn4	Nek6		Atf2
Pgrmc2	Skp1a	Lhfpl2	Slc25a25	Asb3	Plekha3		Zmynd8
Fnbp1l	9530068E07Rik	Il6st	Wipf1	Clint1	Fnbp4		Epc2
Tet2	Aff4	Ccser2	Cry2	Skp1a	Polr3f		Agps
Skil	G3bp1	Tspan14	Ubr1	9530068E07Rik	Rab22a		Celf1
Ubqln4	Gid4	Cnih1	Tmx4	Aff4	Ssr3		Arhgap1
Zzz3	Smcr8	Dpysl2	Bcl2l1	G3bp1	Lmna		Mga
Plekhf2	Mink1	Zmiz1	B4galt5	Gid4	Snx27		Bcl2l11
Rnf38	Ankfy1	Dennd6a	Zfp217	Smcr8	Hipk1		Fkbp1a
Mtfr1l	Mnt	Samd4	Pmepa1	Mink1	Hdgf		Csnk2a1
Sdcbp	Prpf8	Bcl2l2	Psma7	Ankfy1	Ash1l		Id1
Pgm2	Crk	Bora	Tmem127	Mnt	Notch2		Hipk1
AU040320	Ywhae	AW549877	Bcl2l11	Prpf8	Zbtb5		Rabggtb
Hp1bp3	Git1	Rnf19a	Entpd6	Crk	Tmem245		Tbl1xr1
Capzb	Flot2	Cbx6	Top1	Ywhae	Ago1		Skil
Kmt2c	Nf1	Senp1	Ogfr	Git1	Rbbp4		Mbnl1
Pom121	Ppm1d	Ccnt1	Setd7	Flot2	Ccdc28b		2810403A07Rik
Ywhag	Mtmr4	Lmbr1l	Rapgef2	Nf1	Arid1a		Rfx5
Mepce	Trim25	Spryd3	Slc25a44	Ppm1d	Ldlrap1		F3
Med13l	Cox11	Tmbim6	Tsc22d2	Mtmr4	Lypla2		Plag1
Pptc7	Osbpl7	Brwd1	Zfp697	Trim25	Kif1b		Pnrc1
Gigyf1	Cdk12	Ubn1	Sort1	Cox11	Agrn		Ptbp3
Zkscan1	Msl1	Dnajb11	Asph	Osbpl7	Tmem64		Kpna6
Uspl1	Nkiras2	Fstl1	Tmem245	Cdk12	Snx30		Stx12
Wasl	Dcaf7	Gsk3b	Plk3	Msl1	Dhcr24		Arid1a
Igf2bp3	Anapc11	Zbtb20	Szrd1	Nkiras2	Slc2a1		Cdc42
Kbtbd2	Metrnl	Cxadr	Rer1	Dcaf7	Eya3		Kif1b
Rmnd5a	Rab10	Ifngr2	Ugcg	Anapc11	Iffo2		Rab2a
Slc2a3	Ahr	Bak1	Txndc12	Metrnl	Mthfr		Tgfbr1
Setd5	Fkbp3	Lemd2	Slc6a9	Rab10	Prr14l		Lurap1l
Aebp2	Elmsan1	Vegfa	Eya3	Ahr	Chic2		Usp1
Etnk1	Sel1l	Klhdc3	Capzb	Fkbp3	Eif4h		Pum1
Pvr	Trip11	Sh3gl1	Atp13a2	Elmsan1	Pom121		Rsrp1
Gramd1a	Syne3	Rab31	Mthfr	Sel1l	Tnrc18		Rpl22
Arhgef17	Cdca4	Ggnbp1	Cldn12	Trip11	Smurf1		Gnb1
Arl6ip1	Pum2	Zbtb9	Ppm1g	Syne3	Slc7a1		Kmt2c
Usp31	Pdia6	Cdkn1a	Sdad1	Cdca4	Cpeb2		Sbno1
Ldha	Sypl	Gtpbp2	Ccni	Pum2	Uso1		Pom121
Ubfd1	G2e3	Spast	1500011B03Rik	Pdia6	Naa25		Usp42
Atxn1l	Ppm1a	Eml4	Sbno1	Sypl	Gigyf1		Ythdc1
Plpbp	Wdr37	Rhoq	Slc7a1	G2e3	Zkscan1		Zkscan1
Atp6v1b2	E2f3	Epc1	Med13l	Ppm1a	Foxk1		Tmem168
Klf2	Sptlc1	Apc	Gigyf1	Wdr37	Mtpn		Kbtbd2
Otud4	Lman2	Paip2	Fscn1	E2f3	Creb3l2		Rbsn
Itgb1	Zfp367	Kdm2a	Fam3c	Sptlc1	Hipk2		Wnk1
Kmt2a	Tnpo1	Naa40	Sfxn5	Lman2	Tgoln1		Lrp6
Peak1	Pik3r1	Stx3	Plxna1	Zfp367	Slc2a3		Serbp1
Armc8	Larp4b	Zfp91	Nup210	Tnpo1	Ptms		Mob1a
Trim71	Rreb1	Ak3	Tpi1	Pik3r1	Ccnd2		Bhlhe40
Ets1	Jarid2	Atad1	Avl9	Larp4b	Lrp6		Lsm14a
Srpr	Iars	Frat2	0610030E20Rik	Rreb1	Ubn2		Dcun1d3
Hyou1	Smad5	Kmt5b	Edem1	Jarid2	Mob1a		Usp31
Shisa5	Homer1	Nxf1	Setd5	Iars	Arl6ip5		Ube3a
Rlim	Enc1	Hnrnpul2	Cdkn1b	Smad5	Arl8b		Wee1
Acsl4	Plk2	Ahnak	Sae1	Ell2	Setd5		Tnrc6a
Ddx3x	Nr1d2	Ric1	Lsm14a	Homer1	Aebp2		Dlc1
Zfp275	Polr3a	Pten	Chd2	Enc1	Etnk1		Cmtm4
Slc6a8	Mapk8	Ccnj	Iqgap1	Plk2	Calm3		Sipa1l2
Vbp1	Bmpr1a	Entpd7	Eif4g2	Nr1d2	Pld3		Otud4
	Ero1l	Taf5	Leng8	Polr3a	Emc10		Cbfb
	Atg14	Rsu1	Ldha	Mapk8	Maz		Nfat5
	Tmem55b	Brd3	Ube3a	Bmpr1a	Ankrd27		Tbcel
	Ipo4	Gtf3c4	Ampd3	Ero1l	Prc1		Kmt2a
	AC174678.2	Zbtb34	Ubfd1	Atg14	Wee1		Pafah1b2
	Lats2	Rab14	Cd81	Tmem55b	Tead1		Arih1
	Extl3	Rc3h2	Efnb2	Ipo4	Ypel3		Rnf111
	Fndc3a	Ctnnd1	Tnks	AC174678.2	Klhl2		Phip
	Akap11	Qser1	Clcn3	Lats2	Med26		Zbtb38
	Rps24	Anapc1	Mau2	Extl3	Nacc1		Ets1
	Ppif	Blcap	N4bp1	Fndc3a	Vps35		Ddx6
	Dennd6a	Tmem189	Cmtm4	Akap11	Ist1		Npat
	Il17rd	Psma7	Nsd3	Rps24	Sf3b3		Ctnnb1
	Dcp1a	Ssb	Erlin2	Ppif	Trir		Lamp2
	Eaf1	Ubr3	Lpl	Dennd6a	Ap1g1		Ddx3x
	Bcl2l2	Dcaf17	Ell	Dcp1a	Aplp2		Kdm6a
	Khnyn	Cdca7	Sin3b	Eaf1	Peak1		Huwe1
	Zmym2	Mga	Hmox1	Bcl2l2	Ubl5
	Trim35	Ctdspl2	Aars	Khnyn	Pde4a
	Entpd4b	Dusp2	Dnmt1	Zmym2	Ddx6
	AW549877	Fkbp1a	Trappc4	Trim35	Smarcc1
	6030458C11Rik	Mapre1	Kmt2a	Entpd4b	Hcfc1
	Ago2	Stk4	Arih1	AW549877	Xiap
	Tonsl	Stx16	Dcun1d5	6030458C11Rik
	Cbx6	Dnajc5	Zbtb44	Ago2
	Tob2	Elf2	H2afx	Tonsl
	Desi1	Atp8b2	Hyou1	Cbx6
	Slc38a2	Ostc	Npat	Tob2
	Kmt2d	Tet2	Pkm	Desi1
	Tuba1a	Proser1	Plod2	Slc38a2
	Cbx5	Arnt	Cmtm6	Kmt2d
	Rictor	Mcl1	Ctnnb1	Tuba1a
	Zfp622	Prkab2	G6pdx	Cbx5
	Ly6e	Notch2	Rlim	Rictor
	Mief1	Nras	2610002M06Rik	Zfp622
	Nup50	Slc16a1	Hprt	Ly6e
	Pim3	Taf13		Mief1
	Tfap4	3110043O21Rik		Nup50
	Dnm1l	Slc25a51		Pim3
	Tmem41a	Ptbp3		Tfap4
	Atp13a3	Zdhhc21		Dnm1l
	Atp6v1a	Ttc39b		Tmem41a
	Plcxd2	Cmpk1		Atp13a3
	App	Nasp		Atp6v1a
	1810013L24Rik	Rlf		Plcxd2
	Eif4g1	Ago3		App
	Lrrc58	Ago1		1810013L24Rik
	Zbtb20	Ccdc28b		Eif4g1
	Usp25	Ldlrap1		Lrrc58
	Mrps6	Eloa		Zbtb20
	Qk	Cdc42		Usp25
	Igf2r	Tmem201		Mrps6
	Lnpep	Ski		Qk
	Rab40c	Bach2		Igf2r
	Srpk1	Snx30		Lnpep
	Sik1	Tmem268		Rab40c
	Vegfa	Nfia		Srpk1
	Nfya	Ndc1		Sik1
	Rab31	Eva1b		Vegfa
	Tbp	Rere		Nfya
	Ergic1	Prr14l		Rab31
	Crebrf	Scfd2		Tbp
	Ggnbp1	Chic2		Ergic1
	Zbtb9	Erp29		Crebrf
	Cdkn1a	Eif4h		Ggnbp1
	Pim1	Snx8		Zbtb9
	Man2a1	Tnrc18		Cdkn1a
	Cebpzos	Fbxl18		Pim1
	Kif5b	Rbak		Man2a1
	Adrb2	Slc7a1		Cebpzos
	Socs6	Ppp1cb		Kif5b
	Pura	Rest		Adrb2
	Dcp2	Ccng2		Socs6
	Eif1a	Pcgf3		Pura
	Gramd3	Mlxip		Dcp2
	Dctn4	Lfng		Eif1a
	Seh1l	Cyth3		Gramd3
	Mex3c	Bmt2		Dctn4
	Smad7	Mkrn1		Seh1l
	Smad2	Tpk1		Mex3c
	Arl2	Rmnd5a		Smad7
	Rtn3	Tet3		Smad2
	Tle4	Dusp11		Arl2
	Pdzd8	Plxna1		Rtn3
	Cacul1	Csgalnact2		Tle4
	Eif3a	Slc2a3		Pdzd8
	AI837181	Ccnd2		Cacul1
	Sf1	Lrp6		Eif3a
	Cpsf7	Cav2		AI837181
	Gnaq	Arf5		Sf1
	Tmem2	Slc6a6		Cpsf7
	Cdc37l1	Setd5		Gnaq
	Jak2	Ing4		Tmem2
	Cd274	Tnfrsf1a		Cdc37l1
	Pi4k2a	Clec2d		Jak2
	Entpd7	H2afj		Cd274
	Slf2	Calm3		Entpd7
	Taf5	Hnrnpul1		Slf2
	Shoc2	Zfp36		Taf5
	Camsap1	4931406P16Rik		Shoc2
	Inpp5e	Lsm14a		Camsap1
	Fam78a	Spty2d1		Inpp5e
	Zbtb34	Blm		Fam78a
	Rab14	Serpinh1		Zbtb34
	Nr6a1	Rnf169		Rab14
	Ppp6c	Knop1		Nr6a1
	Rbms1	Spns1		Ppp6c
	Tlk1	Nfatc2ip		Rbms1
	Calcrl	Maz		Tlk1
	Madd	Slc25a22		Calcrl
	Caprin1	Chsy1		Madd
	Hipk3	Akap13		Caprin1
	Srp14	Lrrc32		Hipk3
	1700037H04Rik	Tead1		Srp14
	Mkks	Plekha1		1700037H04Rik
	Zcchc3	Ier2		Mkks
	Cpne1	4931428F04Rik		Zcchc3
	Gm28036	Col4a2		Cpne1
	Nfs1	Erlin2		Gm28036
	Serinc3	Purg		Nfs1
	Sdc4	Lpl		Serinc3
	Tmem189	Lpar2		Sdc4
	Arl5b	Colgalt1		Tmem189
	Setx	Otud4		Setx
	Lrrc8a	Nfatc3		Lrrc8a
	Ncs1	Nfat5		Ncs1
	Ppig	Ap1g1		Ppig
	Agps	Zfp26		Agps
	Celf1	Aplp2		Celf1
	Nop10	Tbcel		Nop10
	Spred1	Cd276		Spred1
	Rtf1	Glce		Rtf1
	Mga	Fem1b		Tmem127
	Tmem127	Tpm1		Dusp2
	Dusp2	Mapk6		Tmem87b
	Tmem87b	Hmgn3		Zc3h6
	Zc3h6	Fam76b		Cds2
	Cds2	Ireb2		Polr3f
	Polr3f	Smarcc1		Slc24a3
	Slc24a3	Cmtm6		Phf20
	Phf20	Ctnnb1		Aar2
	Aar2	Amer1		Sys1
	Sys1	Rlim		Zswim3
	Zswim3	2610002M06Rik		Gnas
	Gnas	Brwd3		Dnajc5
	Fndc3b	Morf4l2		Fndc3b
	Phc3	Amot		Phc3
	Nhlrc3	Xiap		Nhlrc3
	Golim4	Stag2		Golim4
	Lrig2	Kdm5c		Lrig2
	Stxbp3			Stxbp3
	Fnbp1l			Fnbp1l
	Usp53			Usp53
	Cisd2			Cisd2
	Nfkb1			Nfkb1
	Metap1			Metap1
	Adgrl2			Adgrl2
	Zc2hc1a			Zc2hc1a
	Skil			Skil
	Naa15			Naa15
	Tsc22d2			Tsc22d2
	Fbxw7			Fbxw7
	Etv3			Etv3
	Ash1l			Ash1l
	Ube2q1			Ube2q1
	Rfx5			Rfx5
	Txnip			Txnip
	Nras			Nras
	Frrs1			Frrs1
	Ube2d3			Ube2d3
	Adh5			Adh5
	Plekhf2			Plekhf2
	Wwp1			Wwp1
	3110043O21Rik			3110043O21Rik
	B4galt1			B4galt1
	Zbtb5			Zbtb5
	Ptpn3			Ptpn3
	Atp6v0b			Atp6v0b
	Dph2			Dph2
	Macf1			Macf1
	Ago1			Ago1
	Txlna			Txlna
	Ldlrap1			Ldlrap1
	Cdc42			Cdc42
	Dnajc16			Dnajc16
	Mfn2			Mfn2
	Kif1b			Kif1b
	Ube4b			Ube4b
	Ski			Ski
	Agrn			Agrn
	Tmem55a			Tmem55a
	Pnisr			Pnisr
	Ube2j1			Ube2j1
	Rgp1			Rgp1
	Reck			Reck
	Tgfbr1			Tgfbr1
	Lurap1l			Lurap1l
	Pgm2			Pgm2
	Ak4			Ak4
	Paqr7			Paqr7
	Luzp1			Luzp1
	Hp1bp3			Hp1bp3
	Mthfr			Iffo2
	Rere			Mthfr
	Dvl1			Rere
	Ptpn12			Dvl1
	Kmt2c			Ptpn12
	Gtf3c2			Kmt2c
	Prr14l			Gtf3c2
	Wfs1			Prr14l
	Lcorl			Wfs1
	Ankrd17			Lcorl
	Sdad1			Ankrd17
	Rasgef1b			Sdad1
	1500011B03Rik			Rasgef1b
	Rnf10			1500011B03Rik
	Erp29			Rnf10
	Pom121			Erp29
	Ywhag			Pom121
	Usp42			Ywhag
	Smurf1			Usp42
	Usp12			Smurf1
	Slc7a1			Usp12
	Hsph1			Slc7a1
	Cdk6			Hsph1
	Krit1			Cdk6
	Selenoi			Krit1
	Nrbp1			Selenoi
	Fosl2			Nrbp1
	Ppp1cb			Fosl2
	Cpeb2			Ppp1cb
	Pcgf3			Cpeb2
	Setd1b			Pcgf3
	Gigyf1			Setd1b
	Gm20605			Gigyf1
	Lrch4			Gm20605
	Foxk1			Lrch4
	Wipi2			Foxk1
	Uspl1			Wipi2
	Ndufa4			Uspl1
	Plxna4			Ndufa4
	Kbtbd2			Plxna4
	Rnf181			Kbtbd2
	Tgoln1			Rnf181
	Kcmf1			Tgoln1
	Tet3			Kcmf1
	Sec61a1			Tet3
	Plxna1			Sec61a1
	Adipor2			Plxna1
	Phc1			Adipor2
	Slc2a3			Phc1
	Ccnd2			Slc2a3
	Wbp11			Ccnd2
	Bhlhe41			Wbp11
	Peg10			Bhlhe41
	Capza2			Peg10
	Ubn2			Capza2
	Gars			Ubn2
	Serbp1			Gars
	Reep1			Serbp1
	Itpr1			Reep1
	Arl8b			Itpr1
	Setd5			Arl8b
	Irak2			Setd5
	Mlf2			Irak2
	Crebl2			Mlf2
	Etnk1			Crebl2
	Etfrf1			Etnk1
	Ppp1r12c			Etfrf1
	Lipe			Ppp1r12c
	Axl			Lipe
	Pld3			Axl
	Capns1			Pld3
	Ccne1			Capns1
	Chd2			Ccne1
	Furin			Chd2
	Cpeb1			Furin
	Nup98			Cpeb1
	Knop1			Nup98
	Gga2			Knop1
	Aldoa			Gga2
	Bnip3			Aldoa
	Tollip			Bnip3
	Ctsd			Tollip
	Myadm			Ctsd
	Kcnn4			Myadm
	Zfp568			Kcnn4
	Igf1r			Zfp568
	Lrrc32			Igf1r
	Ipo7			Lrrc32
	Wee1			Ipo7
	Tead1			Wee1
	Rbbp6			Tead1
	Tnrc6a			Rbbp6
	Acadsb			Tnrc6a
	Insr			Acadsb
	Tacc1			Insr
	Klhl2			Tacc1
	Med26			Leprotl1
	Calr			Klhl2
	Dnaja2			Med26
	N4bp1			Calr
	Dync1li2			Dnaja2
	Tppp3			N4bp1
	Ist1			Dync1li2
	Atxn1l			Tppp3
	Sipa1l2			Ist1
	Irf2bp2			Atxn1l
	Pnpla6			Sipa1l2
	Abhd13			Irf2bp2
	Mcf2l			Pnpla6
	Slc20a2			Abhd13
	Fgfr1			Mcf2l
	Erlin2			Slc20a2
	Tusc3			Fgfr1
	Slc7a2			Erlin2
	Acsl1			Tusc3
	Atp6v1b2			Slc7a2
	Lpar2			Acsl1
	Colgalt1			Atp6v1b2
	Otud4			Lpar2
	Asf1b			Colgalt1
	Nfatc3			Otud4
	Pla2g15			Nfatc3
	Phlpp2			Pla2g15
	Gse1			Phlpp2
	Map1lc3b			Gse1
	Cdt1			Map1lc3b
	Ube4a			Cdt1
	Il10ra			Ube4a
	Pafah1b2			Il10ra
	Arih1			Pafah1b2
	Hacd3			Arih1
	Rnf111			Hacd3
	Polr2m			Rnf111
	Phip			Polr2m
	Mapkapk3			Phip
	Ubl5			Mapkapk3
	Ldlr			Ubl5
	Srpr			Ldlr
	Hyou1			Srpr
	Idh3a			Hyou1
	Nptn			Idh3a
	Rora			Rora
	Atr			Atr
	Wdr82			Wdr82
	Prkar2a			Prkar2a
	Cdc25a			Cdc25a
	Ubp1			Ubp1
	Cmtm6			Cmtm6
	Zfp651			Zfp651
	Dynlt3			Dynlt3
	Zfx			Cul4b
	Rlim			Zfx
	Atrx			Rlim
	Acsl4			Atrx
	Ddx3x			Acsl4
	Kdm6a			Ddx3x
	Zfp275			Kdm6a
	Slc6a8			Zfp275
	Vbp1			Slc6a8
	Msn			Vbp1
	Ogt			Msn
	Atp7a			Ogt
				Atp7a
