# Supplementary material for: Senktide blocks aberrant RTN3 interactome to retard memory decline and tau pathology in social isolated Alzheimer’s disease mice
Source: Protein Cell. 2023 Nov 27;15(4):261–84. doi: 10.1093/procel/pwad056 (PMC10984625; doi:10.1093/procel/pwad056)
Supplement: pwad056_suppl_Supplementary_Tables_S5 [file pwad056_suppl_supplementary_tables_s5.xlsx]

## Sheet: Sheet1
Supplementary Table 5 Rtn3 partners, related to Figure 5
Gene	iBAQ (GH-1)	iBAQ SI-1	iBAQ GH-2	iBAQ SI-2	iBAQ GH-3	iBAQ SI-3	Ratio SI/GH
Prss1	0	0	15456000	0	0	213850000	13.8361
Arl6ip1	0	904040	0	0	0	0	#DIV/0!
Rpl17	0	900310	0	0	0	0	#DIV/0!
Hscb	0	573420	0	0	0	297930	#DIV/0!
Gpc4	0	0	0	0	0	707550	#DIV/0!
Wipf2	0	0	0	659750	0	0	#DIV/0!
Ctnna1	0	0	0	0	0	557840	#DIV/0!
Hddc2	0	461120	0	0	0	0	#DIV/0!
Stam	0	0	0	151870	0	298750	#DIV/0!
Sprr2k	0	0	0	0	0	446910	#DIV/0!
Hmgb3	0	386490	0	0	0	0	#DIV/0!
Nap1l4	0	0	0	384300	0	0	#DIV/0!
Kifc3	0	0	0	0	0	267830	#DIV/0!
Gng2	0	0	0	140870	0	51075	#DIV/0!
B4galnt3	0	0	0	178270	0	0	#DIV/0!
Pik3c3	0	0	0	0	0	177550	#DIV/0!
Ighv1-81	0	0	0	107790	0	0	#DIV/0!
Vta1	0	0	0	0	0	104070	#DIV/0!
Jakmip2	0	15861	0	52453	0	34443	#DIV/0!
Ccnyl1	0	18581	0	78731	0	0	#DIV/0!
Serpina1e	0	0	0	94193	0	0	#DIV/0!
Pgbd5	0	0	0	0	0	92728	#DIV/0!
Igdcc3	0	0	0	0	0	85146	#DIV/0!
Mtss2	0	0	0	0	0	81134	#DIV/0!
Actr1a	0	0	0	45696	0	29418	#DIV/0!
Slc4a4	0	0	0	66442	0	0	#DIV/0!
Sec62	0	0	0	65602	0	0	#DIV/0!
Uevld	0	0	0	61702	0	0	#DIV/0!
Vti1a	0	56620	0	0	0	0	#DIV/0!
Syt17	0	0	0	41348	0	0	#DIV/0!
Agbl4	0	0	0	29484	0	0	#DIV/0!
Gnl3l	0	0	0	0	0	27008	#DIV/0!
Pkp1	0	22251	0	0	0	0	#DIV/0!
Exoc2	0	21996	0	0	0	0	#DIV/0!
Fam171a2	0	0	0	0	0	20536	#DIV/0!
Map4k3	0	0	0	0	0	15162	#DIV/0!
Sec23b	0	0	0	0	0	15002	#DIV/0!
Rapgef5	0	0	0	0	0	13356	#DIV/0!
Plbd2	0	12573	0	0	0	0	#DIV/0!
Icam5	0	12419	0	0	0	0	#DIV/0!
Astn1	0	0	0	7866.2	0	0	#DIV/0!
Arhgap21	0	0	0	0	0	3433.4	#DIV/0!
Dync1h1	0	0	0	0	0	2028.4	#DIV/0!
Mtco2	223180000	555500000	2190000	1803400	7252400	3925900	2.41262
Omg	228920	286950	1857900	1738000	70488000	161900000	2.2587
Tubb2a	684810	554340	72613000	156850000	2655300	2628300	2.10699
Lypd1	11471000	88647000	0	0	0	0	7.72792
Pacsin1	91881	159450	47385000	109430000	327580	1008900	2.31356
Tubb5	159270	156840	35040000	83693000	740470	1051700	2.36233
Palm2	32071	42589	1280000	2652900	26549000	61560000	2.30628
Tubb2b	0	0	18641000	43941000	405460	0	2.30704
Hmgb1	7592300	29418000	0	0	0	0	3.87472
Eef1a2	13422	11303	16899000	17993000	1174700	18551000	2.02107
Prkar1b	0	13245	6528500	22976000	33146	271540	3.54496
Cox5b	8706500	3948000	5238200	24711000	132060	1861400	2.16814
Mup10	509380	209410	1243700	15957000	227470	608710	8.46993
Ptms	6453300	15894000	0	0	0	2981200	2.92489
Sod2	8762800	19292000	125330	153870	142080	508870	2.20978
Diras2	5794300	15135000	1223600	638640	29933	220410	2.26936
Aldoa	850610	530970	3764500	3984200	3171200	11736000	2.08715
Igkv15-103	310850	8353300	0	0	0	0	26.8724
Mras	1676000	8490800	0	0	30028	0	4.97694
Canx	3034	19299	0	371730	3965700	9815700	2.57178
Hebp1	1927500	6980400	0	0	0	0	3.62148
Igkv12-41	859360	4640500	0	0	0	0	5.39995
Tpi1	727440	682690	258440	1501600	1145100	3594000	2.71156
Rnf170	1907700	5486400	0	0	0	0	2.87592
Panx2	0	26754	228310	599310	2791700	5679400	2.0879
Mark4	0	0	0	0	1890900	4577700	2.42091
Psmb1	1213300	3789300	0	0	65723	116150	3.05346
Eif4h	1036100	3318200	0	0	0	92701	3.29206
Ppp2r2c	0	0	904770	3269300	0	0	3.6134
Tpt1	1814800	4149000	0	0	0	26949	2.30105
Cald1	0	0	0	0	1766300	4115800	2.33018
Lynx1	1798900	2675700	0	1113100	472730	818130	2.02803
Asrgl1	860740	3153700	0	0	49565	0	3.46444
Rgs17	1197700	2466500	744710	857160	32090	859030	2.11835
Ttyh1	0	0	1370400	3562700	43350	0	2.52004
Nrgn	848750	1608900	0	1305300	0	0	3.43352
Fmr1	0	0	0	0	1519400	3312300	2.18001
Dbt	0	0	1280800	3035800	369710	357610	2.05598
Cdh13	0	0	27341	50558	971830	2687700	2.74053
Mob4	1003300	2661100	0	0	0	63581	2.71572
Nap1l1	0	0	1195100	2951600	44306	0	2.38146
Septin4	0	0	611430	2227500	238210	311740	2.98861
Rab3b	1136100	2786800	0	0	0	0	2.45295
Pkp4	0	5800.8	121760	69808	1350500	2938600	2.04733
Syngr1	313010	755830	276530	352440	623070	1551700	2.19359
Ighm	0	8399	19508	90928	640070	1846600	2.95026
Enah	0	55891	0	0	302480	1409800	4.84558
Araf	749710	1841300	0	0	0	52328	2.52581
Fbxl16	0	0	1012700	2052800	0	23436	2.0502
Rcn2	0	0	257810	1294800	0	0	5.0223
Brinp2	0	0	692530	1697900	0	0	2.45173
Try10	0	0	52062	584070	88469	487340	7.62401
Appl2	0	0	11029	0	699300	1605300	2.25994
Tuba1b	0	8621.4	21017	777220	43482	156870	14.6159
Prxl2a	629260	1445400	0	0	0	15145	2.32105
Rab15	496440	1259900	0	0	0	0	2.53787
Pdia4	0	0	36760	0	586270	1356200	2.17678
Rtn3	157690	430950	0	0	0	455780	5.62325
Vbp1	593540	1307800	0	0	0	0	2.20339
Sorbs1	0	0	150750	242470	492710	1103400	2.09161
Ppp2r5a	0	147560	572810	1124500	0	0	2.22074
B630019K06Rik	0	0	387430	1035300	0	0	2.67222
Thumpd1	0	0	98384	695550	0	0	7.06975
Casc4	0	10466	46003	0	380850	975150	2.30903
Prkca	0	0	0	0	495210	1046100	2.11244
Ckmt1	38730	39651	215530	242230	146760	669140	2.37151
Lima1	0	9473.7	0	3176.5	502220	1031900	2.07987
Eef1d	0	0	0	0	271900	800480	2.94402
Sec31b	0	7223	200390	663710	0	26207	3.47892
Upp2	125100	158930	72475	337840	251630	436110	2.07674
Ngef	0	0	14527	18888	365730	842110	2.26425
Rab2b	210540	224990	0	458870	0	0	3.24812
Csnk1d	13688	0	400360	729040	15410	164090	2.07967
Plekho1	0	0	181390	643990	0	0	3.55031
Ctbp2	0	0	236200	835480	158930	0	2.11444
Cp	0	0	0	0	222050	661790	2.98036
Gm10358	97441	77991	53957	179260	195090	527680	2.26539
Mccc1	0	0	0	0	356180	791140	2.22118
Rps6	30474	0	122530	585850	0	0	3.82898
Gas2l1	0	0	0	0	282540	713520	2.52538
Pick1	0	0	225750	371190	0	276840	2.87056
Grpel1	221960	642230	0	0	0	0	2.89345
Map1s	320700	737380	0	0	0	0	2.29928
Dnajc6	0	0	53892	9500.7	62738	514950	4.4967
Sprr1a	248440	199910	0	195440	0	256940	2.62554
Dpp3	0	0	0	0	265010	665120	2.50979
Ca4	7656.3	117300	6186.9	0	21786	315430	12.1454
Ldhb	61970	66808	167030	0	96737	650010	2.2006
Rap2c	253510	307550	0	0	0	322700	2.4861
Fam3c	37026	400750	0	0	0	0	10.8235
Acsl1	0	48063	120440	148860	32591	315930	3.3513
Septin9	4551.2	0	13530	161690	169580	358220	2.77047
Arhgap26	9041.2	0	0	0	267710	597870	2.16032
Fubp1	0	0	0	0	36669	351560	9.58739
Nfu1	237230	539220	0	0	0	0	2.27298
Them4	232640	521500	0	0	0	0	2.24166
Sod1	133570	311170	0	28587	0	74967	3.10492
Pde4b	0	16139	0	26945	117480	347320	3.32315
Abraxas2	0	0	107970	375160	0	0	3.47467
Mup21	58484	58020	23260	287430	0	0	4.226
Stk25	0	0	242810	503720	0	0	2.07454
Nfasc	0	0	34923	26854	52152	320100	3.98454
Nup43	0	0	189470	436430	0	0	2.30343
Ephx1	0	0	72590	314220	0	0	4.3287
Bmerb1	102090	334950	0	0	0	0	3.28093
Ranbp9	0	0	0	0	212480	438010	2.06142
Cmpk1	190900	415390	0	0	0	0	2.17596
Prkce	0	0	29135	215050	39996	71029	4.13822
Igkv9-124	134330	346220	0	0	0	0	2.57738
Khdrbs1	0	0	41836	57524	117340	309190	2.30383
Ik	13430	8972.6	0	0	148760	351550	2.22284
Adgrv1	28405	92180	80029	0	0	209670	2.78372
Atp6v1b1	0	0	128150	265200	9803	63556	2.3831
Trim32	0	0	0	0	23916	209560	8.76233
Nlgn2	0	0	0	0	83433	268830	3.22211
Arhgef2	10833	0	0	211640	65935	44752	3.33983
App	0	0	0	0	57726	221850	3.84316
Commd10	123830	284740	0	0	0	0	2.29944
Hsph1	0	69611	39037	5540.1	10522	133490	4.20995
Stx8	113030	261910	0	0	0	0	2.31717
Pik3r2	0	0	0	0	71231	215780	3.0293
Sdf2	122540	265170	0	0	0	0	2.16395
Hspa4l	0	0	0	128250	81922	95390	2.72991
Aldh1a1	0	10024	103680	234770	0	0	2.36105
Rufy3	0	0	0	56614	35268	105620	4.60003
Snx1	0	0	0	0	76713	202750	2.64297
Czib	119070	239160	0	0	0	0	2.00857
Vps16	23402	34308	0	0	90614	198900	2.0454
Cldn12	68179	155020	0	0	35950	56735	2.03358
Mapk9	0	92935	47897	53730	0	0	3.06209
Cyp46a1	0	0	64440	161900	0	0	2.51241
C2cd2l	0	0	17531	31809	53219	134220	2.3467
Cd44	0	0	0	0	45112	139140	3.08432
Ptpn11	5352	0	0	0	41435	136760	2.92303
Epn3	0	0	0	0	22448	104000	4.63293
Napa	0	0	0	11931	11278	76043	7.8005
Sphk2	0	0	0	0	70578	141270	2.00162
Ap1g1	0	0	0	45462	35729	58602	2.91259
Prkcd	0	0	0	58589	34313	43380	2.97173
Carhsp1	66586	134160	0	0	0	0	2.01484
Ptprg	0	0	2452.8	10233	9807.3	67786	6.36365
Doc2a	0	0	42249	107450	0	0	2.54326
Aldh3a2	0	0	12010	76213	0	0	6.3458
Dlgap2	0	0	3460.9	4455.1	40873	99755	2.35057
Cct2	0	0	0	23999	32906	67040	2.76664
Ctif	0	0	0	0	42542	100450	2.3612
Ccny	0	0	0	13794	32997	74307	2.66997
Afg3l1	0	0	0	9023.2	8819.3	53109	7.04503
Gys1	0	0	0	0	30066	77773	2.58674
Lzts1	0	0	0	0	30000	74984	2.49947
Cacna2d2	0	0	11050	13619	26606	65093	2.09029
Ctnnd1	0	0	0	0	21591	61848	2.86453
Eps8	0	0	0	0	16203	53229	3.28513
Dmxl2	1040.8	0	0	0	7881.9	42072	4.71516
Lrrc8a	0	0	0	0	10722	43734	4.0789
Pde8a	0	0	0	0	6444.5	38964	6.04609
Lonp1	11975	0	0	36501	6335.6	12099	2.6542
Celf4	0	0	19947	49025	0	0	2.45776
Stip1	0	0	21289	46461	0	0	2.18239
Ranbp3	0	0	0	0	17457	35137	2.01277
Lrch1	0	0	0	0	7518.6	24326	3.23544
Myh14	0	0	1461	0	12700	29832	2.10663
Zfyve1	0	0	0	0	9569.1	21880	2.28653
Shroom2	0	0	3303.1	12230	0	0	3.70258
Brinp1	0	0	0	0	4779	10216	2.13769
Ly6h	461850000	791560000	260760	1731300	1443200	131150	1.71161
Opcml	903940	979600	282880000	565810000	6419800	12083000	1.99471
Atp5f1b	541830	308290	321210000	524170000	2750700	3124000	1.62588
Syn1	276280	183740	10601000	9943100	111760000	179090000	1.5429
Rala	65606000	121630000	299400	5667100	246270	1246400	1.94316
Actr3	55403	54473	60932000	119660000	286730	447990	1.96106
Atp5po	73157000	124710000	232200	158350	270780	713060	1.70488
Rab3a	43995000	85358000	1434500	992940	1142400	1749200	1.8917
Cttn	286410	699860	1016900	839250	30621000	61466000	1.97358
Cend1	35471000	65521000	643940	809420	1484500	2254000	1.82408
Prnp	27159000	54854000	3478500	880200	3269500	3560400	1.74874
Hsp90aa1	99107	74802	544410	407060	30391000	51195000	1.66514
Marcks	529580	137040	3126400	3959100	31336000	50544000	1.5615
Bin1	5080.9	12482	1046100	1263000	18469000	36005000	1.90984
Palm	54228	96758	819120	1382400	25525000	40556000	1.59234
Eef1g	56217	166720	21624000	34104000	1237300	2709800	1.61364
Ptprz1	77406	172020	694300	2164000	15044000	27210000	1.86814
Dclk1	33779	42330	421310	785400	22471000	35613000	1.58949
Dclk1	33779	42330	421310	785400	22471000	35613000	1.58949
Syn2	288770	356690	11261000	14368000	11665000	21527000	1.56158
Hspa12a	93865	34876	369500	197010	13378000	25141000	1.83312
Sirpa	0	0	0	0	11652000	22563000	1.93641
Ablim2	6404.3	0	720780	3104800	16239000	23717000	1.5809
Ablim2	6404.3	0	720780	3104800	16239000	23717000	1.5809
Ablim2	6404.3	0	720780	3104800	16239000	23717000	1.5809
Begain	0	60194	221260	1033300	16084000	24809000	1.5886
Rps5	11030000	20274000	0	0	0	298440	1.86514
Rab5a	14646000	23769000	150210	40223	70176	218940	1.61627
Wasf1	35913	60433	25673	14223	15949000	24723000	1.54883
Dync1i1	0	0	383980	175640	9373800	18219000	1.88513
Erc2	80150	66054	363070	317690	15255000	23828000	1.54232
Dclk2	8360.4	34710	167960	111310	11320000	19823000	1.73699
Ccdc177	0	0	536430	1296800	13397000	20842000	1.5889
Gpm6a	494480	600750	6656200	6150000	3229900	11335000	1.74227
Atp6v1e1	2747600	2657200	2092000	2540200	4749700	12065000	1.80017
Ywhaz	2300200	2218500	4915000	4269000	5903600	14264000	1.58181
Ablim1	16901	16076	1836600	1147400	12751000	20814000	1.50484
Sema7a	139890	26527	31815	565930	10512000	17107000	1.65668
C1qc	12149000	18721000	0	0	0	145650	1.55294
Cacnb1	21608	33810	2053100	1564600	11257000	18430000	1.50231
Pafah1b1	0	25627	5987800	11242000	90710	171670	1.88192
Septin6	15840	15734	5672900	10799000	53698	225680	1.9226
Ppp2r5e	0	0	5861000	10895000	254450	312750	1.83269
Ighg1	67512	89677	7965000	12769000	0	0	1.60083
Glo1	6870200	12361000	233880	266240	1149900	60605	1.53718
Nckipsd	60754	105280	39829	19262	8086800	12257000	1.51227
Ctnnb1	10803	18113	224770	114070	6289200	10354000	1.60713
Ak1	3753200	8439600	293570	88061	552160	0	1.85427
Epn1	0	0	175350	309560	5661400	9288800	1.64447
Ykt6	3835700	7784600	100210	0	429920	316690	1.85561
Ubqln2	25318	21784	0	0	5488800	9123000	1.65843
Eif4b	0	0	0	0	3686200	7133400	1.93516
Ntng2	0	0	179970	273970	5419600	8759100	1.61317
Slc25a46	0	0	1521700	2106600	2349000	5095800	1.86075
Lrrtm1	0	5556	112620	42922	5456700	8782600	1.58567
Bcap29	1106400	1571400	0	0	2375600	4923200	1.86519
Letm1	53978	222090	86962	20141	3539900	6315500	1.78159
Ywhag	926540	1171700	1199800	1212700	1941200	4468500	1.68478
Klc2	41082	501360	127910	17259	4133200	6521600	1.63643
Prkcb	30382	0	16699	299550	3194600	5570700	1.81087
Ddx6	0	16994	3700800	6090700	41003	84742	1.65493
Tuba4a	397300	342660	1251200	3167900	967780	1531600	1.92722
Ugp2	12807	69601	2867500	5230300	112660	0	1.77078
Dnm1l	69244	0	143370	36961	4123500	6515900	1.51123
Dnm1l	69244	0	143370	36961	4123500	6515900	1.51123
Igkv6-17	2850500	4362000	0	0	0	695990	1.77442
Dars	23824	0	3837300	5962600	10628	49565	1.55283
Slc25a3	476570	628350	1755000	1123700	915800	3354800	1.62258
Prkcsh	0	0	1584100	102470	1017900	4419400	1.73784
Atp5c1	1053000	1532900	0	421970	850530	1851200	1.99948
Ighv1-42	0	0	2872100	4538100	195940	393890	1.60754
Psmd12	0	0	2366600	4159000	0	29165	1.7697
Crk	1607300	3455100	0	0	278610	17062	1.84111
Slc17a7	14652	0	1160300	1004500	570820	2326400	1.90798
Mpp3	0	0	0	0	1762100	3263100	1.85182
Bcan	78177	30111	339120	325580	1948200	3472900	1.61851
Gsn	6973.2	10406	378530	211390	2351200	3977900	1.53458
Gsn	6973.2	10406	378530	211390	2351200	3977900	1.53458
St13	0	0	2135500	3589900	0	0	1.68106
Tmem9b	1662900	3078000	0	0	0	0	1.85098
Lsm12	2245900	3595700	0	0	0	0	1.60101
Cacnb2	0	27295	3518.6	5133.3	1936300	3232000	1.68285
Alcam	0	0	80035	40006	1842200	3184400	1.67743
Mark3	19456	40041	51451	0	2136700	3413300	1.56429
Vcan	15514	24951	645770	682690	1440300	2614000	1.58054
Gadd45gip1	1710200	2638900	0	92473	157320	276010	1.61036
Rab39a	2009500	3065900	0	0	0	62027	1.55657
Crtc1	0	19084	149260	0	1709700	2955100	1.59992
Etf1	0	0	1108800	2266600	65713	0	1.92982
Ablim3	201850	0	0	0	959630	2221500	1.91265
Gprin1	22000	124790	39101	44635	1016000	1950000	1.96771
Zyx	0	0	0	0	1408800	2434400	1.728
Wasf3	247860	33535	42778	19788	857910	2100600	1.87534
Igkv1-133	1643800	2545100	0	82746	0	0	1.59864
Elmo2	0	0	26830	17586	1562100	2554400	1.61869
Trim46	0	0	404030	0	1234300	2591400	1.58173
Stk24	0	0	1177700	2175600	138500	79012	1.71297
Ewsr1	0	0	13616	0	1033000	1919500	1.83401
Dnpep	0	0	1058600	1889300	39291	76032	1.7901
Phactr1	6802.1	0	0	0	1187200	2031300	1.70125
Kif2a	0	0	227600	236540	1129300	1928800	1.5958
Aldh1b1	0	0	868120	1669200	9290.1	0	1.90242
Tnr	25697	35737	169000	185810	1302300	2025700	1.50117
Ppp1r12a	402470	929600	102090	22458	554120	854010	1.70596
Epn2	0	12471	13785	14558	941640	1673300	1.77966
Grk2	0	0	0	0	871630	1608000	1.84482
Pfn2	588500	765010	337560	102260	253010	1040200	1.61778
Pdia6	0	0	1221000	1939300	0	0	1.58829
Cadm1	0	0	0	0	774380	1460300	1.88577
Pak5	0	0	0	0	1229500	1913800	1.55657
Eif2s2	8164.7	8952.8	881070	1576800	13758	0	1.75611
Hars	0	21681	749420	1416200	19065	0	1.87106
Ldha	200690	189060	185060	301210	515370	1052800	1.71239
Ociad1	786540	1489400	0	0	96980	0	1.68576
6430548M08Rik	0	0	768340	1302800	0	36459	1.74306
Ndufa8	489380	836120	36376	131760	43693	166410	1.99191
Jph1	0	0	0	0	880890	1441800	1.63675
Gnb2	40216	259000	269790	440010	285630	444410	1.91966
Kras	1087100	1267400	0	199550	0	166200	1.5023
Dgkg	3575.6	3975.2	21402	17809	531780	1075600	1.97103
Uba5	0	0	803480	1343200	0	0	1.67173
Igkv6-13	719190	1242300	0	0	0	0	1.72736
Atp5j2	221390	308320	314930	572590	357250	509190	1.55567
Cox6b1	456640	431920	55417	480750	67359	147800	1.83024
Git1	16283	0	36005	0	613430	1144800	1.71965
Cnksr2	34771	31154	241490	629490	401370	472730	1.67255
Cadm4	24866	63205	222530	523940	307230	405380	1.78954
Cadm2	42527	0	520760	872430	28072	147600	1.72489
Alb	65240	16545	266710	348280	455960	845950	1.53669
Nufip2	0	0	0	0	801160	1223900	1.52766
Syt12	0	0	471090	837940	0	41504	1.86683
Got1	92636	106300	361680	357710	27597	425710	1.84623
Arpc1a	56795	33527	0	181280	355220	603100	1.98514
Cav2	619160	999250	0	0	0	0	1.61388
Ttc7b	0	0	38396	30004	683540	1064400	1.51593
Olfm3	0	0	470140	825960	0	11557	1.78142
Sf1	0	0	0	0	381050	745660	1.95686
Pgam1	115930	0	179590	229680	224930	654650	1.69916
Palmd	0	27324	0	0	592580	928440	1.61289
Fxr1	0	0	6425.1	0	526270	889830	1.67043
Efr3a	0	0	0	0	492760	837750	1.70012
Cul3	0	0	0	0	482540	813660	1.6862
L1cam	0	0	0	0	390610	708780	1.81455
Arpc3	357540	241040	0	94729	0	331890	1.86737
Psmb2	541190	848980	0	0	0	0	1.56873
Sh3glb2	0	4253.5	504120	801300	0	0	1.59794
Gria1	13823	5694.6	144980	101810	139820	487470	1.99239
Gria1	13823	5694.6	144980	101810	139820	487470	1.99239
Ighv5-12	0	0	316670	607850	0	0	1.91951
Nuak1	0	0	0	0	479320	759720	1.585
Nrcam	0	0	293900	459130	211180	325790	1.55405
Wipi2	0	0	431470	726470	46323	20609	1.5636
Pip4k2a	0	0	314930	579340	0	0	1.83958
Zmat2	423790	676750	0	0	0	0	1.5969
Dsg1b	120060	160260	0	18995	195580	384620	1.78645
Lsp1	0	0	269760	517150	0	0	1.91707
Dbnl	33148	38478	177600	450260	179400	138870	1.60864
Igkv6-25	251380	485730	0	0	0	0	1.93225
Fam13c	0	0	0	0	294590	519920	1.76489
Lmln	62441	0	0	0	215670	493460	1.77433
Mrrf	313480	425070	0	97279	0	0	1.66629
Stim1	79690	55125	0	304540	151740	72874	1.86898
Rragc	0	0	256170	453980	0	0	1.77218
Aldoc	28182	15675	100280	106600	71036	268870	1.96065
Mdga2	290230	468540	18496	0	40811	70137	1.54112
Pcnp	168190	400190	0	0	44334	0	1.88303
Gspt2	0	0	0	0	278840	464350	1.66529
Tfrc	0	0	0	0	244370	418610	1.71302
Ndufa2	159090	111560	115080	110460	0	225600	1.63264
Uqcc1	208890	380390	0	0	0	0	1.82101
2010300C02Rik	11222	8335.6	188340	245210	136400	253780	1.51007
Pnmal2	0	0	0	0	329180	499200	1.5165
Hnrnpll	0	0	0	0	232340	383570	1.6509
Eml1	0	0	30809	75315	144700	247160	1.83737
Psmb5	238160	294370	0	0	0	90168	1.61462
Dpp10	0	0	206400	222710	33569	157980	1.58641
Islr	0	0	240320	377140	0	0	1.56932
Dapk3	0	0	147310	281980	0	0	1.91419
Spryd3	0	0	192570	320030	0	0	1.66189
Pdhb	69538	143740	6588.8	39722	71939	87260	1.82839
Pcbp2	0	24359	96403	190270	33399	37650	1.94357
Mospd1	150330	268070	0	0	0	0	1.78321
Cd81	120850	237190	0	0	0	0	1.96268
Stx1a	0	19294	38831	129730	117610	120290	1.72151
Cacnb3	0	0	0	0	116010	228180	1.9669
Lrrc7	0	0	12556	58706	151670	215250	1.66816
Flii	0	0	7778.9	7253.3	158410	268640	1.66012
Dtna	0	0	52902	112850	159430	208690	1.51433
Ube2e3	198310	300210	0	0	0	0	1.51384
Atp5md	128360	230110	0	0	0	0	1.79269
Khdrbs3	15025	26761	149730	247950	14354	0	1.53376
Trpv2	0	0	0	0	88201	175230	1.98671
Sv2a	0	0	27147	19859	133200	225820	1.53217
Plppr2	0	0	91059	171180	0	0	1.87988
Arhgef6	0	0	0	0	145140	222520	1.53314
Gnl1	0	0	0	0	86235	162690	1.88659
Dyrk1a	0	0	0	0	83960	152030	1.81074
Osbpl10	0	0	0	0	117890	185960	1.5774
Rnf214	0	0	0	0	130820	196780	1.5042
Mta1	0	0	0	0	62069	121390	1.95573
Akap5	0	0	0	0	74183	133480	1.79933
Wasf2	0	0	0	0	108710	167950	1.54494
Map7d1	0	0	43586	0	71142	173360	1.51105
Specc1	0	14501	0	0	84167	125130	1.65898
Ecsit	0	0	78107	130470	0	0	1.6704
Lrch3	0	0	0	0	74611	126780	1.69921
Kif3a	0	0	0	0	88788	139530	1.5715
Pdia3	0	0	0	95306	48220	0	1.97648
Copb1	5894.5	0	0	20770	82186	113590	1.52542
Mmab	45388	87089	0	0	0	0	1.91877
Api5	0	0	50392	91283	0	0	1.81146
Itfg1	0	0	0	0	45361	84206	1.85635
Srsf4	0	0	0	0	38100	73791	1.93677
Rundc3a	0	0	50625	85997	0	0	1.69871
Cadps	0	0	5304.8	0	43051	82267	1.70129
Gucy1a2	0	0	0	0	55201	87364	1.58265
Moxd1	0	0	0	0	33032	63977	1.93682
Acox1	35994	52929	0	0	7566.1	21525	1.70922
Shisa9	0	0	49146	78722	0	0	1.6018
Bag6	0	0	0	0	31981	60407	1.88884
Gclc	0	0	0	0	36826	64606	1.75436
Washc1	0	0	0	0	34449	56943	1.65297
Rimbp2	0	0	0	0	36083	56918	1.57742
Nup93	0	0	0	0	31765	52332	1.64747
Mink1	0	0	0	0	29473	47618	1.61565
Crtc3	0	0	0	0	27223	43944	1.61422
Iars2	0	0	0	0	22147	36828	1.66289
Atxn2l	0	0	0	0	14305	27989	1.95659
Clmn	0	0	0	0	25752	38967	1.51316
Clasp2	0	0	0	0	12341	23168	1.87732
Lrrtm3	0	0	0	0	15332	24512	1.59875
Myo6	0	0	3384.8	8096.3	8312.9	11199	1.6495
Cntn3	0	0	0	0	7943.8	13773	1.7338
Camsap2	0	0	0	0	6550.3	10515	1.60527
Rasa3	0	0	0	0	5632	8497.7	1.50882
