# Supplementary material for: Senktide blocks aberrant RTN3 interactome to retard memory decline and tau pathology in social isolated Alzheimer’s disease mice
Source: Protein Cell. 2023 Nov 27;15(4):261–84. doi: 10.1093/procel/pwad056 (PMC10984625; doi:10.1093/procel/pwad056)
Supplement: pwad056_suppl_Supplementary_Tables_S10 [file pwad056_suppl_supplementary_tables_s10.xlsx]

## Sheet: Sheet1
Supplementary Table 10 data analysis, related to Figures 1-6 and S1-S8
	Statistical test	N	ANOVA Table
Fig 1B	two-way repeated measures ANOVA of context and day followed by Tukey's multiple comparisons test	n = 8	Day x Group	F (33, 308) = 1.479	P=0.0486
			Day	F (6.952, 194.7) = 43.94	P<0.0001
			Group	F (3, 28) = 16.74	P<0.0001
Fig 1C	two-way repeated measures ANOVA of context and day followed by Tukey's multiple comparisons test	n = 8	Day x Group	F (33, 308) = 0.7938	P=0.7859
			Day	F (7.131, 199.7) = 18.56	P<0.0001
			Group	F (3, 28) = 16.24	P<0.0001
Fig 1D	One-way ANOVA with Tukey's multiple comparisons test	n = 8		F (3, 28) = 12.75	P<0.0001
Fig 1E	One-way ANOVA with Tukey's multiple comparisons test	n = 7 - 8		F (3, 26) = 13.20	P<0.0001
Fig 1F	two-way repeated measures ANOVA of context and day followed by Tukey's multiple comparisons test	n = 8		F (33, 308) = 1.210	P=0.2058
				F (5.875, 164.5) = 31.60	P<0.0001
				F (3, 28) = 0.6846	P=0.5690
Fig 1G	One-way ANOVA with Tukey's multiple comparisons test	n = 7 - 8		F (3, 27) = 1.323	P=0.2874
Fig 1H	One-way ANOVA with Tukey's multiple comparisons test	n = 8		F (3, 28) = 8.809	P=0.0003
Fig 1I	two-way repeated measures ANOVA of context and day followed by Tukey's multiple comparisons test	n = 8		F (44, 385) = 0.4829	P=0.9980
				F (7.668, 268.4) = 25.58	P<0.0001
				F (4, 35) = 5.636	P=0.0013
Fig 1J	One-way ANOVA with Tukey's multiple comparisons test	n = 7 - 8		F (4, 33) = 7.071	P=0.0003
Fig S1A	two-way ANOVA of context and day followed by Tukey's multiple comparisons test	n = 8	Group x Treatment	F (3, 56) = 0.4401	P=0.7252
			Group	F (1, 56) = 1.249	P=0.2685
			Treatmnt	F (3, 56) = 2.496	P=0.0691
Fig S1B	two-way ANOVA of context and day followed by Tukey's multiple comparisons test	n = 8	Group x Treatment	F (3, 56) = 0.9445	P=0.4254
			Group	F (1, 56) = 0.4814	P=0.4907
			Treatmnt	F (3, 56) = 0.9343	P=0.4303
Fig S1C	two-way ANOVA of context and day followed by Tukey's multiple comparisons test	n = 8	Group x Treatment	F (3, 55) = 0.5323	P=0.6621
			Group	F (1, 55) = 0.1354	P=0.7143
			Treatmnt	F (3, 55) = 8.925	P<0.0001
Fig S1D	two-way ANOVA of context and day followed by Tukey's multiple comparisons test	n = 8	Group x Treatment	F (3, 55) = 0.3797	P=0.7680
			Group	F (1, 55) = 0.009944	P=0.9209
			Treatmnt	F (3, 55) = 6.176	P=0.0011
Fig S1E	two-way ANOVA of context and day followed by Tukey's multiple comparisons test	n = 8	Group x Treatment	F (3, 54) = 0.006888	P=0.9992
			Group	F (1, 54) = 1.588	P=0.2130
			Treatmnt	F (3, 54) = 1.230	P=0.3077
Fig S1F	two-way repeated measures ANOVA of context and day followed by Tukey's multiple comparisons test	n = 8	Day x Treatment	F (18, 168) = 1.221	P=0.2492
			Day	F (5.172, 144.8) = 30.85	P<0.0001
			Treatmnt	F (3, 28) = 1.730	P=0.1837
Fig S1G	two-way repeated measures ANOVA of context and day followed by Tukey's multiple comparisons test	n = 8	Day x Treatment	F (18, 168) = 0.5498	P=0.9297
			Day	F (6, 168) = 21.66	P<0.0001
			Treatmnt	F (3, 28) = 0.7084	P=0.5551
Fig S1H	two-way ANOVA of context and day followed by Tukey's multiple comparisons test	n = 8	Group x Treatment	F (3, 56) = 1.029	P=0.3869
			Group	F (1, 56) = 0.1978	P=0.6582
			Treatmnt	F (3, 56) = 0.4583	P=0.7125
Fig S1I	two-way ANOVA of context and day followed by Tukey's multiple comparisons test	n = 8	Group x Treatment	F (3, 56) = 0.7228	P=0.5426
			Group	F (1, 56) = 0.03804	P=0.8461
			Treatmnt	F (3, 56) = 0.1649	P=0.9196
Fig S1J	two-way ANOVA of context and day followed by Tukey's multiple comparisons test	n = 8	Group x Treatment	F (3, 56) = 0.4525	P=0.7165
			Group	F (1, 56) = 7.541	P=0.0081
			Treatmnt	F (3, 56) = 0.5155	P=0.6733
Fig S1K	two-way ANOVA of context and day followed by Tukey's multiple comparisons test	n = 8	Group x Treatment	F (3, 56) = 2.975	P=0.0392
			Group	F (1, 56) = 2.087	P=0.1541
			Treatmnt	F (3, 56) = 0.5511	P=0.6495
Fig S1L	two-way ANOVA of context and day followed by Tukey's multiple comparisons test	n = 8	Context x Treatment	F (3, 56) = 0.03500	P=0.9911
			Context	F (1, 56) = 1.513	P=0.2239
			Treatmnt	F (3, 56) = 0.8661	P=0.4641
Fig S1M	two-way ANOVA of context and day followed by Tukey's multiple comparisons test	n = 8	Context x Treatment	F (3, 56) = 1.392	P=0.2548
			Context	F (1, 56) = 0.09226	P=0.7625
			Treatmnt	F (3, 56) = 0.5309	P=0.6629
Fig S1N	One-way ANOVA with Tukey's multiple comparisons test	n = 8		F (3, 28) = 0.6272	P=0.6035
Fig S1O	two-way ANOVA of context and day followed by Tukey's multiple comparisons test	n = 8	Context x Treatment	F (3, 56) = 1.754	P=0.1665
			Context	F (1, 56) = 0.9218	P=0.3411
			Treatmnt	F (3, 56) = 0.6358	P=0.5951
Fig S2B	One-way ANOVA with Tukey's multiple comparisons test	n = 6		F (3, 20) = 7.380	P=0.0016
Fig 2C	two-way ANOVA of context and day followed by Tukey's multiple comparisons test	n = 6	Group x Treatment	F (1, 20) = 24.65	P<0.0001
			Group	F (1, 20) = 103.5	P<0.0001
			Treatmnt	F (1, 20) = 36.87	P<0.0001
Fig 2E	two-way ANOVA of context and day followed by Tukey's multiple comparisons test	n = 10	Group x Treatment	F (1, 36) = 15.70	P=0.0003
			Group	F (1, 36) = 4.475	P=0.0414
			Treatmnt	F (1, 36) = 56.39	P<0.0001
Fig 2F	two-way ANOVA of context and day followed by Tukey's multiple comparisons test	n = 10	Group x Treatment	F (1, 36) = 12.90	P=0.0010
			Group	F (1, 36) = 20.50	P<0.0001
			Treatmnt	F (1, 36) = 53.55	P<0.0001
Fig 2H	two-way ANOVA of context and day followed by Tukey's multiple comparisons test	n = 10	Class x Group	F (3, 72) = 10.71	P<0.0001
			Class	F (1, 72) = 128.6	P<0.0001
			Group	F (3, 72) = 18.56	P<0.0001
Fig 2I	two-way ANOVA of context and day followed by Tukey's multiple comparisons test	n = 10	Class x Group	F (3, 72) = 40.81	P<0.0001
			Class	F (1, 72) = 152.5	P<0.0001
			Group	F (3, 72) = 57.46	P<0.0001
Fig 2K	two-way ANOVA of context and day followed by Tukey's multiple comparisons test	n = 18	Group x Treatment	F (1, 36) = 12.90	P=0.0010
			Group	F (1, 36) = 20.50	P<0.0001
			Treatmnt	F (1, 36) = 53.55	P<0.0001
Fig 2L	two-way ANOVA of context and day followed by Tukey's multiple comparisons test	n = 18	Group x Treatment	F (1, 68) = 11.87	P=0.0010
			Group	F (1, 68) = 48.67	P<0.0001
			Treatmnt	F (1, 68) = 50.93	P<0.0001
Fig 2N	two-way ANOVA of context and day followed by Tukey's multiple comparisons test	n = 18	Group x Treatment	F (1, 68) = 9.883	P=0.0025
			Group	F (1, 68) = 14.12	P=0.0004
			Treatmnt	F (1, 68) = 12.02	P=0.0009
Fig S3D	Kruskal-Wallis test followed by Dunn's multiple comparisons test				P<0.0001
Fig S3E	Kruskal-Wallis test followed by Dunn's multiple comparisons test				P<0.0001
Fig S3H	two-way ANOVA of context and day followed by Tukey's multiple comparisons test	n = 6	Group x Treatment	F (1, 20) = 7.124	P=0.0147
			Group	F (1, 20) = 36.01	P<0.0001
			Treatmnt	F (1, 20) = 104.5	P<0.0001
Fig S3I	two-way ANOVA of context and day followed by Tukey's multiple comparisons test	n = 6	Group x Treatment	F (1, 20) = 5.824	P=0.0255
			Group	F (1, 20) = 16.00	P=0.0007
			Treatmnt	F (1, 20) = 119.0	P<0.0001
Fig S3J	two-way ANOVA of context and day followed by Tukey's multiple comparisons test	n = 18	Group x Treatment	F (1, 68) = 0.003057	P=0.9561
			Group	F (1, 68) = 0.5551	P=0.4588
			Treatmnt	F (1, 68) = 0.9395	P=0.3358
Fig S3K	two-way ANOVA of context and day followed by Tukey's multiple comparisons test	n = 18	Group x Treatment	F (1, 68) = 1.388	P=0.2428
			Group	F (1, 68) = 10.68	P=0.0017
			Treatmnt	F (1, 68) = 9.648	P=0.0028
Fig S3L	two-way ANOVA of context and day followed by Tukey's multiple comparisons test	n = 18	Group x Treatment	F (1, 68) = 4.352	P=0.0407
			Group	F (1, 68) = 10.34	P=0.0020
			Treatmnt	F (1, 68) = 4.409	P=0.0395
Fig S3N	two-way ANOVA of context and day followed by Tukey's multiple comparisons test	n = 8	Group x Treatment	F (1, 28) = 31.89	P<0.0001
			Group	F (1, 28) = 77.98	P<0.0001
			Treatmnt	F (1, 28) = 58.25	P<0.0001
Fig 3E	Multiple T test	n=5			P<0.05
Fig 3F	two-way repeated measures ANOVA of context and day followed by Tukey's multiple comparisons test	n = 9	Day x Group	F (22, 253) = 0.9466	P=0.5335
			Day	F (6.270, 144.2) = 20.53	P<0.0001
			Group	F (2, 23) = 8.878	P=0.0014
Fig 3G	One-way ANOVA with Tukey's multiple comparisons test	n = 8-9		F (2, 22) = 5.813	P=0.0094
Fig 3I	One-way ANOVA with Tukey's multiple comparisons test	n = 6		F (2, 15) = 57.92	P<0.0001
Fig 3J	two-way ANOVA of context and day followed by Tukey's multiple comparisons test	n = 3	Gene x Group	F (9, 32) = 4.370	P=0.0009
			Gene	F (3, 32) = 14.01	P<0.0001
			Group	F (3, 32) = 14.15	P<0.0001
Fig S4B	two-way ANOVA of context and day followed by Tukey's multiple comparisons test	n = 3	Treatment x Group	F (2, 12) = 0.4206	P=0.6660
			Group	F (2, 12) = 56.49	P<0.0001
			Treatment	F (1, 12) = 3.036	P=0.1070
Fig S4C	two-way ANOVA of context and day followed by Tukey's multiple comparisons test	n = 3	Treatment x Group	F (2, 12) = 0.8524	P=0.4507
			Group	F (2, 12) = 68.99	P<0.0001
			Treatment	F (1, 12) = 1.581	P=0.2325
Fig S4D	two-way ANOVA of context and day followed by Tukey's multiple comparisons test	n = 3	Gene x Group	F (4, 18) = 68.54	P<0.0001
			Gene	F (2, 18) = 38.76	P<0.0001
			Group	F (2, 18) = 219.2	P<0.0001
Fig S4F	One-way ANOVA with Tukey's multiple comparisons test	n = 12		F (3, 45) = 214.7	P<0.0001
Fig S4G	One-way ANOVA with Tukey's multiple comparisons test	n = 12		F (3, 44) = 46.16	P<0.0001
Fig S4H	One-way ANOVA with Tukey's multiple comparisons test	n = 12		F (3, 36) = 115.8	P<0.0001
Fig S4J	unpaired t test	n = 6
Fig S4K	two-way ANOVA of context and day followed by Tukey's multiple comparisons test	n = 3	PremiRNA x Group	F (3, 16) = 0.2209	P=0.8804
			PremiRNA	F (1, 16) = 1.117	P=0.3062
			Group	F (3, 16) = 36.61	P<0.0001
fig 4D	unpaired t test	n = 4
fig 4F	unpaired t test	n = 7
fig 4H	unpaired t test	n = 8
fig 4J	unpaired t test	n = 6
Fig 4M	two-way repeated measures ANOVA of context and day followed by Tukey's multiple comparisons test	n = 8-9	Day x Group	F (33, 330) = 0.8930	P=0.6406
			Day	F (7.573, 227.2) = 27.60	P<0.0001
			Group	F (3, 30) = 20.96	P<0.0001
Fig 4N	two-way ANOVA of context and day followed by Tukey's multiple comparisons test	n = 8-9	Group x Treatment	F (1, 29) = 11.33	P=0.0022
			Group	F (1, 29) = 1.601	P=0.2158
			Treatment	F (1, 29) = 12.02	P=0.0017
Fig 4P	two-way ANOVA of context and day followed by Tukey's multiple comparisons test	n = 6	Group x Treatment	F (1, 20) = 26.64	P<0.0001
			Group	F (1, 20) = 29.34	P<0.0001
			Treatment	F (1, 20) = 79.22	P<0.0001
Fig 4Q	two-way repeated measures ANOVA of context and day followed by Tukey's multiple comparisons test	n = 8	Day x Group	F (22, 231) = 1.477	P=0.0828
			Day	F (6.336, 133.1) = 9.092	P<0.0001
			Group	F (2, 21) = 28.04	P<0.0001
Fig 4R	One-way ANOVA with Tukey's multiple comparisons test	n = 5-8		F (2, 18) = 17.12	P<0.0001
Fig 4T	One-way ANOVA with Tukey's multiple comparisons test	n = 6		F (2, 15) = 42.58	P<0.0001
Fig S5A	two-way ANOVA with Sidak's multiple comparisons test	n = 4	Group x Treatment	F (2, 18) = 2.750	P=0.0908
			Group	F (2, 18) = 54.12	P<0.0001
			Treatment	F (1, 18) = 74.71	P<0.0001
Fig S5C	two-way ANOVA with Sidak's multiple comparisons test	n = 3	UTR x Treatment	F (1, 8) = 18.56	P=0.0026
			UTR	F (1, 8) = 34.85	P=0.0004
			Treatment	F (1, 8) = 3.922	P=0.0830
			UTR x Treatment	F (1, 8) = 5.487	P=0.0472
			UTR	F (1, 8) = 9.270	P=0.0159
			Treatment	F (1, 8) = 0.1919	P=0.6729
			UTR x Treatment	F (1, 8) = 5.078	P=0.0543
			UTR	F (1, 8) = 12.21	P=0.0081
			Treatment	F (1, 8) = 3.556	P=0.0961
Fig S5D	One-way ANOVA with Tukey's multiple comparisons test	n = 3		F (2, 6) = 12.35	P=0.0075
Fig S5E	One-way ANOVA with Tukey's multiple comparisons test	n = 3		F (2, 6) = 37.83	P=0.0004
Fig S5F	two-way ANOVA of context and day followed by Tukey's multiple comparisons test	n = 3	Gene x Group	F (4, 18) = 16.27	P<0.0001
			Gene	F (2, 18) = 17.30	P<0.0001
			Group	F (2, 18) = 6.563	P=0.0072
Fig S5G	two-way ANOVA of context and day followed by Tukey's multiple comparisons test	n = 3	Gene x Group	F (4, 18) = 100.4	P<0.0001
			Gene	F (2, 18) = 41.43	P<0.0001
			Group	F (2, 18) = 42.90	P<0.0001
Fig S6C	One-way ANOVA with Tukey's multiple comparisons test	n = 9		F (3, 32) = 3.302	P=0.0326
Fig S6E	One-way ANOVA with Tukey's multiple comparisons test	n = 9		F (3, 32) = 1.616	P=0.2050
Fig S6F	two-way ANOVA of context and day followed by Tukey's multiple comparisons test	n = 3	Group x Treatment	F (1, 8) = 0.01112	P=0.9186
			Group	F (1, 8) = 36.40	P=0.0003
			Treatment	F (1, 8) = 2.464	P=0.1551
Fig S6H	two-way ANOVA of context and day followed by Tukey's multiple comparisons test	n = 3	Group x Treatment	F (1, 8) = 9.829	P=0.0139
			Group	F (1, 8) = 106.4	P<0.0001
			Treatment	F (1, 8) = 40.64	P=0.0002
Fig S6L	two-way ANOVA of context and day followed by Tukey's multiple comparisons test	n = 9	Group x Treatment	F (1, 32) = 83.66	P<0.0001
			Group	F (1, 32) = 54.81	P<0.0001
			Treatment	F (1, 32) = 95.08	P<0.0001
fig S6M	unpaired t test	n = 6
Fig S6M	two-way ANOVA of context and day followed by Tukey's multiple comparisons test	n = 9	Group x Treatment	F (1, 32) = 9.844	P=0.0036
			Group	F (1, 32) = 11.71	P=0.0017
			Treatment	F (1, 32) = 18.22	P=0.0002
Fig S6N	two-way ANOVA of context and day followed by Tukey's multiple comparisons test	n = 9	Group x Treatment	F (1, 32) = 123.6	P<0.0001
			Group	F (1, 32) = 94.13	P<0.0001
			Treatment	F (1, 32) = 192.7	P<0.0001
Fig S7C	two-way ANOVA of context and day followed by Tukey's multiple comparisons test	n = 3	Gene x Group	F (4, 18) = 7.812	P=0.0008
			Gene	F (2, 18) = 8.395	P=0.0027
			Group	F (2, 18) = 46.93	P<0.0001
Fig S7E	One-way ANOVA with Tukey's multiple comparisons test	n = 3		F (2, 9) = 41.67	P<0.0001
Fig S7F	One-way ANOVA with Tukey's multiple comparisons test	n = 8		F (2, 21) = 0.1366	P=0.8731
Fig S7G	two-way ANOVA of context and day followed by Tukey's multiple comparisons test	n = 8	Context x Treatment	F (2, 42) = 0.1032	P=0.9022
			Context	F (1, 42) = 10.05	P=0.0028
			Treatmnt	F (2, 42) = 0.1475	P=0.8633
Fig 5B	Simple linear regression
Fig 5C	Simple linear regression
Fig 5D	Simple linear regression
Fig 5E	Simple linear regression
Fig 5H	two-way ANOVA of context and day followed by Tukey's multiple comparisons test	n = 20	Group x Treatment	F (1, 76) = 15.27	P=0.0002
			Group	F (1, 76) = 10.90	P=0.0015
			Treatment	F (1, 76) = 48.49	P<0.0001
Fig 5I	two-way ANOVA of context and day followed by Tukey's multiple comparisons test	n = 20	Group x Treatment	F (1, 76) = 238.9	P<0.0001
			Group	F (1, 76) = 232.6	P<0.0001
			Treatment	F (1, 76) = 999.0	P<0.0001
Fig 5J	two-way ANOVA of context and day followed by Tukey's multiple comparisons test	n = 20	Group x Treatment	F (1, 76) = 1.880	P=0.1743
			Group	F (1, 76) = 1.139	P=0.2892
			Treatment	F (1, 76) = 34.40	P<0.0001
Fig 5K	two-way ANOVA of context and day followed by Tukey's multiple comparisons test	n = 20	Group x Treatment	F (1, 76) = 383.2	P<0.0001
			Group	F (1, 76) = 344.2	P<0.0001
			Treatment	F (1, 76) = 1520	P<0.0001
Fig 5O	One-way ANOVA with Tukey's multiple comparisons test	n = 3		F (3, 8) = 15.24	P=0.0011
fig 5R	unpaired t test	n = 3
Fig S9D	two-way ANOVA of context and day followed by Tukey's multiple comparisons test	n = 5	Group x Treatment	F (1, 16) = 1.656	P=0.2165
			Group	F (1, 16) = 0.4804	P=0.4982
			Treatment	F (1, 16) = 28.47	P<0.0001
Fig S9G	two-way ANOVA of context and day followed by Tukey's multiple comparisons test	n = 3	PremiRNA x Group	F (3, 16) = 1.265	P=0.3198
			Protein	F (1, 16) = 8.785	P=0.0091
			Group	F (3, 16) = 0.05689	P=0.9815
Fig 6G	two-way ANOVA of context and day followed by Tukey's multiple comparisons test	n = 12	Group x Treatment	F (1, 44) = 264.0	P<0.0001
			Group	F (1, 44) = 977.0	P<0.0001
			Treatment	F (1, 44) = 359.5	P<0.0001
Fig 6J	two-way ANOVA of context and day followed by Tukey's multiple comparisons test	n = 12	Group x Treatment	F (1, 44) = 96.74	P<0.0001
			Group	F (1, 44) = 130.1	P<0.0001
			Treatment	F (1, 44) = 101.8	P<0.0001
Fig 6K	two-way ANOVA of context and day followed by Tukey's multiple comparisons test	n = 12	Group x Treatment	F (1, 44) = 5.138	P=0.0284
			Group	F (1, 44) = 68.08	P<0.0001
			Treatment	F (1, 44) = 32.05	P<0.0001
Fig 6L	two-way ANOVA of context and day followed by Tukey's multiple comparisons test	n = 12	Group x Treatment	F (1, 44) = 4.408	P=0.0415
			Group	F (1, 44) = 51.66	P<0.0001
			Treatment	F (1, 44) = 17.24	P=0.0001
Fig 6M	two-way repeated measures ANOVA of context and day followed by Tukey's multiple comparisons test	n = 8	Day x Treatment	F (33, 275) = 0.9924	P=0.4843
			Day	F (6.518, 162.9) = 14.96	P<0.0001
			Treatment	F (3, 25) = 3.949	P=0.0196
Fig 6N	two-way ANOVA of context and day followed by Tukey's multiple comparisons test	n = 6-8	Group x Treatment	F (1, 22) = 2.166	P=0.1553
			Group	F (1, 22) = 6.865	P=0.0156
			Treatment	F (1, 22) = 7.797	P=0.0106
Fig 6P	two-way ANOVA of context and day followed by Tukey's multiple comparisons test	n = 6	Group x Treatment	F (1, 20) = 24.65	P<0.0001
			Group	F (1, 20) = 103.5	P<0.0001
			Treatment	F (1, 20) = 36.87	P<0.0001
Fig 6R	two-way ANOVA of context and day followed by Tukey's multiple comparisons test	n = 11-12	Group x Treatment	F (1, 42) = 97.74	P<0.0001
			Group	F (1, 42) = 255.0	P<0.0001
			Treatment	F (1, 42) = 111.1	P<0.0001
Fig 6S	two-way ANOVA of context and day followed by Tukey's multiple comparisons test	n = 11-12	Group x Treatment	F (1, 41) = 24.52	P<0.0001
			Group	F (1, 41) = 85.14	P<0.0001
			Treatment	F (1, 41) = 23.77	P<0.0001
Fig 6T	two-way ANOVA of context and day followed by Tukey's multiple comparisons test	n = 11-12	Group x Treatment	F (1, 44) = 203.4	P<0.0001
			Group	F (1, 44) = 392.7	P<0.0001
			Treatment	F (1, 44) = 241.6	P<0.0001
Fig 6V	two-way ANOVA of context and day followed by Tukey's multiple comparisons test	n = 18	Group x Treatment	F (1, 68) = 58.49	P<0.0001
			Group	F (1, 68) = 181.8	P<0.0001
			Treatment	F (1, 68) = 75.38	P<0.0001
